# Supplementary material for: A Systematic Review on COVID-19 Vaccine Strategies, Their Effectiveness, and Issues
Source: Vaccines (Basel). 2021 Nov 24;9(12):1387. doi: 10.3390/vaccines9121387 (PMC8708628; doi:10.3390/vaccines9121387)
Supplement: Supplementary file 1 [file vaccines-09-01387-s001.zip]

Archive with 1 entries (1 files):
- vaccines-1421083-supplementary.pdf
